# Supplementary material for: Ambiguous Contribution of Glucocorticosteroids to Acute Neuroinflammation in the Hippocampus of Rat
Source: Int J Mol Sci. 2023 Jul 6;24(13):11147. doi: 10.3390/ijms241311147 (PMC10342621; doi:10.3390/ijms241311147)
Supplement: Supplementary file 1 [file ijms-24-11147-s001.zip]

Archive with 1 entries (1 files):
- ijms-2461442-supplementary.pdf
